# Supplementary material for: Resuscitation arterial waveform quantification and outcomes in pediatric bidirectional Glenn and Fontan patients
Source: Pediatr Res. 2024 Sep 16;97(6):1989–96. doi: 10.1038/s41390-024-03564-y (PMC12122355; doi:10.1038/s41390-024-03564-y)
Supplement: Supplementary file 4 — Supplementary table 1 [file 41390_2024_3564_MOESM4_ESM.xlsx]

## Sheet: Sheet1
Supplemental Table 1: Descriptive summaries
	Study
	ICU-RESUS	PICqCPR	Overall
	(N = 47)	(N = 17)	(N = 64)
Table 1
Surgical palliation
Bi-directional Glenn	31 (66.0%)	11 (64.7%)	42 (65.6%)
Fontan	16 (34.0%)	6 (35.3%)	22 (34.4%)
Age (years)
N	47	17	64
Mean (SD)	3.6 (4.81)	3.1 (4.46)	3.5 (4.69)
Age
< 4 months	3 (6.4%)	1 (5.9%)	4 (6.3%)
4 months - < 1 year	18 (38.3%)	7 (41.2%)	25 (39.1%)
1 year - < 4 years	16 (34.0%)	6 (35.3%)	22 (34.4%)
≥ 4 years	10 (21.3%)	3 (17.6%)	13 (20.3%)
Sex
Male	28 (59.6%)	12 (70.6%)	40 (62.5%)
Female	19 (40.4%)	5 (29.4%)	24 (37.5%)
Race
Unknown or Not Reported	10 (21.3%)	2 (11.8%)	12 (18.8%)
White	21 (44.7%)	10 (58.8%)	31 (48.4%)
Black or African American	16 (34.0%)	5 (29.4%)	21 (32.8%)
Respiratory insufficiency
No	9 (19.1%)	2 (11.8%)	11 (17.2%)
Yes	38 (80.9%)	15 (88.2%)	53 (82.8%)
Hypotension
No	13 (27.7%)	2 (11.8%)	15 (23.4%)
Yes	34 (72.3%)	15 (88.2%)	49 (76.6%)
Congestive heart failure
No	34 (72.3%)	13 (76.5%)	47 (73.4%)
Yes	13 (27.7%)	4 (23.5%)	17 (26.6%)
Pneumonia
No	46 (97.9%)	17 (100.0%)	63 (98.4%)
Yes	1 (2.1%)	0 (0.0%)	1 (1.6%)
Sepsis
No	43 (91.5%)	15 (88.2%)	58 (90.6%)
Yes	4 (8.5%)	2 (11.8%)	6 (9.4%)
Trauma
No	47 (100.0%)	16 (94.1%)	63 (98.4%)
Yes	0 (0.0%)	1 (5.9%)	1 (1.6%)
Renal insufficiency
No	43 (91.5%)	15 (88.2%)	58 (90.6%)
Yes	4 (8.5%)	2 (11.8%)	6 (9.4%)
Malignancy
No	47 (100.0%)	17 (100.0%)	64 (100.0%)
Pulmonary hypertension
No	29 (61.7%)	0 (0.0%)	29 (45.3%)
Yes	18 (38.3%)	0 (0.0%)	18 (28.1%)
Unknown	0 (0.0%)	17 (100.0%)	17 (26.6%)
Illness category
Medical cardiac	12 (25.5%)	6 (35.3%)	18 (28.1%)
Medical non-cardiac	2 (4.3%)	0 (0.0%)	2 (3.1%)
Surgical cardiac	32 (68.1%)	11 (64.7%)	43 (67.2%)
Surgical non-cardiac	1 (2.1%)	0 (0.0%)	1 (1.6%)
ECMO
No	47 (100.0%)	0 (0.0%)	47 (73.4%)
Unknown	0 (0.0%)	17 (100.0%)	17 (26.6%)
Vascular access
No	1 (2.1%)	0 (0.0%)	1 (1.6%)
Yes	46 (97.9%)	17 (100.0%)	63 (98.4%)
Arterial catheter
No	14 (29.8%)	2 (11.8%)	16 (25.0%)
Yes	33 (70.2%)	15 (88.2%)	48 (75.0%)
Central venous catheter
No	10 (21.3%)	3 (17.6%)	13 (20.3%)
Yes	37 (78.7%)	14 (82.4%)	51 (79.7%)
Vasoactive infusion
No	10 (21.3%)	1 (5.9%)	11 (17.2%)
Yes	37 (78.7%)	16 (94.1%)	53 (82.8%)
Invasive mechanical ventilation
No	17 (36.2%)	3 (17.6%)	20 (31.3%)
Yes	30 (63.8%)	14 (82.4%)	44 (68.8%)
Non-invasive ventilation
No	40 (85.1%)	14 (82.4%)	54 (84.4%)
Yes	7 (14.9%)	3 (17.6%)	10 (15.6%)
End-tidal CO2 monitoring
No	19 (40.4%)	9 (52.9%)	28 (43.8%)
Yes	28 (59.6%)	8 (47.1%)	36 (56.3%)
PRISM (2 - 6 hours prior to CPR)
N	47	0	47
Mean (SD)	7.9 (7.89)	- (-)	7.9 (7.89)
Baseline PCPC score
1 - Normal	22 (46.8%)	4 (23.5%)	26 (40.6%)
2 - Mild disability	18 (38.3%)	11 (64.7%)	29 (45.3%)
3 - Moderate disability	4 (8.5%)	1 (5.9%)	5 (7.8%)
4 - Severe disability	3 (6.4%)	1 (5.9%)	4 (6.3%)
Baseline FSS
N	47	17	64
Mean (SD)	8.1 (2.68)	8.6 (1.90)	8.3 (2.49)
Table 2
Location of CPR Event
PICU	8 (17.0%)	2 (11.8%)	10 (15.6%)
CICU	39 (83.0%)	15 (88.2%)	54 (84.4%)
CPR time
Weekday	25 (53.2%)	10 (58.8%)	35 (54.7%)
Weeknight	8 (17.0%)	4 (23.5%)	12 (18.8%)
Weekend	14 (29.8%)	3 (17.6%)	17 (26.6%)
First documented rhythm
Pulseless electrical activity / asystole	18 (38.3%)	3 (17.6%)	21 (32.8%)
Ventricular fibrillation / tachycardia	4 (8.5%)	0 (0.0%)	4 (6.3%)
Bradycardia with poor perfusion	25 (53.2%)	13 (76.5%)	38 (59.4%)
Unknown	0 (0.0%)	1 (5.9%)	1 (1.6%)
Duration of CPR (minutes)
N	47	17	64
Mean (SD)	19.6 (21.46)	11.8 (14.75)	17.5 (20.10)
Duration of CPR (minutes)
<6	20 (42.6%)	9 (52.9%)	29 (45.3%)
6-15	8 (17.0%)	4 (23.5%)	12 (18.8%)
16-35	7 (14.9%)	3 (17.6%)	10 (15.6%)
>35	12 (25.5%)	1 (5.9%)	13 (20.3%)
Sternum open at start of CPR event
No	43 (91.5%)	12 (70.6%)	55 (85.9%)
Yes	4 (8.5%)	5 (29.4%)	9 (14.1%)
Sternum opened during CPR event
No	44 (93.6%)	17 (100.0%)	61 (95.3%)
Yes	3 (6.4%)	0 (0.0%)	3 (4.7%)
Minutes to sternum opening
N	2	0	2
Mean (SD)	22.5 (6.36)	- (-)	22.5 (6.36)
Days since last cardiac surgery
N	47	0	47
Mean (SD)	674.3 (1398.58)	- (-)	674.3 (1398.58)
Arrhythmia
No	38 (80.9%)	17 (100.0%)	55 (85.9%)
Yes	9 (19.1%)	0 (0.0%)	9 (14.1%)
Cyanosis without respiratory decompensation
No	44 (93.6%)	17 (100.0%)	61 (95.3%)
Yes	3 (6.4%)	0 (0.0%)	3 (4.7%)
Hypotension as immediate cause of event
No	22 (46.8%)	5 (29.4%)	27 (42.2%)
Yes	25 (53.2%)	12 (70.6%)	37 (57.8%)
Respiratory decompensation
No	19 (40.4%)	7 (41.2%)	26 (40.6%)
Yes	28 (59.6%)	10 (58.8%)	38 (59.4%)
Epinephrine
No	4 (8.5%)	2 (11.8%)	6 (9.4%)
Yes	43 (91.5%)	15 (88.2%)	58 (90.6%)
Number of epinephrine boluses
N	43	15	58
Mean (SD)	4.5 (4.70)	3.3 (3.59)	4.2 (4.44)
Atropine
No	43 (91.5%)	15 (88.2%)	58 (90.6%)
Yes	4 (8.5%)	2 (11.8%)	6 (9.4%)
Calcium
No	23 (48.9%)	12 (70.6%)	35 (54.7%)
Yes	24 (51.1%)	5 (29.4%)	29 (45.3%)
Sodium bicarbonate
No	21 (44.7%)	11 (64.7%)	32 (50.0%)
Yes	26 (55.3%)	6 (35.3%)	32 (50.0%)
Vasopressin
No	45 (95.7%)	14 (82.4%)	59 (92.2%)
Yes	2 (4.3%)	3 (17.6%)	5 (7.8%)
Amiodarone
No	42 (89.4%)	16 (94.1%)	58 (90.6%)
Yes	5 (10.6%)	1 (5.9%)	6 (9.4%)
Lidocaine
No	46 (97.9%)	17 (100.0%)	63 (98.4%)
Yes	1 (2.1%)	0 (0.0%)	1 (1.6%)
Fluid bolus
No	38 (80.9%)	11 (64.7%)	49 (76.6%)
Yes	9 (19.1%)	6 (35.3%)	15 (23.4%)
Table 3, 4, and 5
Average diastolic blood pressure (mmHg)
N	23	11	34
Mean (SD)	41.0 (15.47)	34.5 (15.12)	38.9 (15.44)
Average diastolic pressure ≥ 25 mmHg for age <1 year or ≥ 30 mmHg for age ≥ 1 year
No	4 (8.5%)	4 (23.5%)	8 (12.5%)
Yes	19 (40.4%)	7 (41.2%)	26 (40.6%)
Unknown	24 (51.1%)	6 (35.3%)	30 (46.9%)
Average systolic blood pressure (mmHg)
N	23	11	34
Mean (SD)	91.6 (35.22)	74.5 (34.52)	86.0 (35.41)
Average systolic pressure ≥ 60 mmHg for age <1 year or ≥ 80 mmHg for age ≥ 1 year
No	8 (17.0%)	6 (35.3%)	14 (21.9%)
Yes	15 (31.9%)	5 (29.4%)	20 (31.3%)
Unknown	24 (51.1%)	6 (35.3%)	30 (46.9%)
Average end-tidal CO2 (mmHg) during compressions
N	13	1	14
Mean (SD)	27.1 (10.00)	15.4 (-)	26.3 (10.11)
Average ventilation rate (breaths/min) during compressions
N	13	1	14
Mean (SD)	25.6 (8.28)	37.1 (-)	26.4 (8.53)
Average chest compression rate (per minute)
N	23	10	33
Mean (SD)	115.4 (18.13)	115.4 (24.35)	115.4 (19.82)
Average chest compression fraction
N	23	10	33
Mean (SD)	0.9 (0.05)	0.9 (0.07)	0.9 (0.06)
Survival to hospital discharge with favorable neurologic outcome
No	26 (55.3%)	10 (58.8%)	36 (56.3%)
Yes	21 (44.7%)	7 (41.2%)	28 (43.8%)
Table 6
Immediate outcome of CPR event
ROSC ≥ 20 minutes	32 (68.1%)	13 (76.5%)	45 (70.3%)
Transitioned to ECMO	10 (21.3%)	2 (11.8%)	12 (18.8%)
Died	5 (10.6%)	2 (11.8%)	7 (10.9%)
Survival to hospital discharge with favorable neurologic outcome
No	26 (55.3%)	10 (58.8%)	36 (56.3%)
Yes	21 (44.7%)	7 (41.2%)	28 (43.8%)
Survival to hospital discharge
No	24 (51.1%)	9 (52.9%)	33 (51.6%)
Yes	23 (48.9%)	8 (47.1%)	31 (48.4%)
PCPC at hospital discharge
1 - Normal	4 (8.5%)	2 (11.8%)	6 (9.4%)
2 - Mild disability	12 (25.5%)	2 (11.8%)	14 (21.9%)
3 - Moderate disability	5 (10.6%)	3 (17.6%)	8 (12.5%)
4 - Severe disability	2 (4.3%)	1 (5.9%)	3 (4.7%)
6 - Death	24 (51.1%)	9 (52.9%)	33 (51.6%)
New morbidity (survivors only)
No	13 (27.7%)	4 (23.5%)	17 (26.6%)
Yes	10 (21.3%)	4 (23.5%)	14 (21.9%)
Unknown	24 (51.1%)	9 (52.9%)	33 (51.6%)
